# Supplementary material for: Energetic [1,2,5]oxadiazolo [2,3-a]pyrimidin-8-ium Perchlorates: Synthesis and Characterization
Source: Molecules. 2022 Dec 2;27(23):8443. doi: 10.3390/molecules27238443 (PMC9740163; doi:10.3390/molecules27238443)
Supplement: Supplementary file 1 [file molecules-27-08443-s001.zip]

Archive with 1 entries (1 files):
- molecules-2050409-supplementary.pdf
